# Supplementary material for: An Introductory Course on Geriatric Oncology
Source: MedEdPORTAL. 2024 Nov 14;20:11471. doi: 10.15766/mep_2374-8265.11471 (PMC11561070; doi:10.15766/mep_2374-8265.11471)
Supplement: Supplementary file 1 — Introduction to Geriatric Oncology.pptxThe Comprehensive Geriatric Assessment.pptxGeriatric Screening Tools.pptxBiology of Aging.pptxCancer Therapy in the Older Adult.pptxSummary of Interactive Sessions.docxSession 5 Patient Case 1.docxSession 5 Patient Case 2.docxSession 5 Patient Case 3.docxGeriatric Oncology Knowledge Assessment.docxKnowledge Assessment Answer Key.docxSelf-Perceived Competency Assessment.docxCurriculum Session Assessment.docx [file mep_2374-8265.11471-s001.zip]

Archive with 14 entries (14 files):
- J. Geriatric Oncology Knowledge Assessment.docx
- K. Knowledge Assessment Answer Key.docx
- L. Self-Perceived Competency Assessment.docx
- M. Curriculum Session Assessment.docx
- A. Introduction to Geriatric Oncology.pptx
- B. The Comprehensive Geriatric Assessment.pptx
- C. Geriatric Screening Tools.pptx
- D. Biology of Aging.pptx
- E. Cancer Therapy in the Older Adult.pptx
- F. Summary of Interactive Sessions.docx
- G. Session 5 Patient Case 1.docx
- H. Session 5 Patient Case 2.docx
- I. Session 5 Patient Case 3.docx
- _Educational Summary Report_11471.pdf
